# Supplementary material for: Preparation and Characterization of Photocatalytically Active Antibacterial Surfaces Covered with Acrylic Matrix Embedded Nano-ZnO and Nano-ZnO/Ag
Source: Nanomaterials (Basel). 2021 Dec 14;11(12):3384. doi: 10.3390/nano11123384 (PMC8703771; doi:10.3390/nano11123384)
Supplement: Supplementary file 1 [file nanomaterials-11-03384-s001.zip]

Archive with 1 entries (1 files):
- nanomaterials-1480289-supplementary.pdf
